# Supplementary material for: Enantiopure trigonal bipyramidal coordination cages templated by in situ self-organized D2h-symmetric anions
Source: Nat Commun. 2024 Jul 4;15:5628. doi: 10.1038/s41467-024-49964-w (PMC11224320; doi:10.1038/s41467-024-49964-w)
Supplement: Supplementary file 4 — Supplementary Data 1 [file 41467_2024_49964_MOESM4_ESM.xlsx]

## Sheet: Sheet1
The coordinates of the optimized structures
mismatched pair of Λ-Zn(ox)3⊂Λ5-Zn5(R-L1)6
Zn -11.44955800 0.00182400 -0.00066000
N -12.57439600 -1.86417100 0.26483800
N -12.57072500 0.70612000 -1.75053900
N -12.57154700 1.16610700 1.48311500
N -10.22824200 -1.11258100 1.49600300
N -10.22672700 -0.73906000 -1.71260000
N -10.22472400 1.85338400 0.21618000
C -13.78773600 -2.30360200 -0.47235700
C -12.12275100 -2.57488400 1.22851600
C -13.78298400 1.56577800 -1.76375900
C -12.11875600 0.22598100 -2.84733800
C -13.78533300 0.74927700 2.23259900
C -12.11811100 2.35536400 1.61680400
C -10.88460500 -2.20995000 1.93173600
C -9.08519800 -0.77085200 2.09558200
C -10.88155700 -0.56703800 -2.88156300
C -9.08432700 -1.43024300 -1.71505800
C -10.87955000 2.78025800 0.94891700
C -9.08117800 2.20006900 -0.37962300
C -13.41066500 -2.91125400 -1.82546100
H -14.33913500 -1.37757900 -0.67050200
C -14.71737300 -3.25578800 0.29815100
H -12.62071500 -3.48339900 1.56788200
C -13.40448900 3.04121700 -1.61486500
H -14.33496500 1.27588400 -0.86260500
C -14.71256400 1.37452200 -2.97372300
H -12.61570600 0.38671000 -3.80428000
C -13.40931700 -0.11711900 3.43692200
H -14.33694600 0.11398500 1.53053800
C -14.71439100 1.89394300 2.66991800
H -12.61479700 3.10413200 2.23421200
C -10.40968500 -2.98031900 2.99354300
H -8.60716700 0.13428000 1.73202800
C -8.50983500 -1.49401400 3.15924500
C -10.40595500 -1.10208100 -4.07903600
H -8.60760200 -1.56840500 -0.74882700
C -8.50817900 -1.99033300 -2.87256600
C -10.40279900 4.08431000 1.08521300
H -8.60420300 1.43190500 -0.98161700
C -8.50405400 3.48205500 -0.28526200
C -14.23771400 -2.66814400 -2.93148800
C -12.34326700 -3.80641200 -1.96594300
H -14.28577600 -4.25501200 0.41379600
H -15.64167300 -3.37817100 -0.27282800
H -14.97826000 -2.86100100 1.28562300
C -14.23070800 3.87871700 -0.85171200
C -12.33709500 3.60916800 -2.32086800
H -14.28025000 1.77256500 -3.89717500
H -15.63622000 1.93152200 -2.79502500
H -14.97473000 0.32214000 -3.12460200
C -14.23659600 -1.19619900 3.77987200
C -12.34309100 0.21020100 4.28332300
H -14.28292400 2.49435100 3.47703200
H -15.63931000 1.46186300 3.06126700
H -14.97409300 2.55092900 1.83328700
C -9.21641900 -2.61855200 3.61051400
H -10.96560600 -3.85106300 3.32636700
C -7.22883800 -1.08088000 3.77707000
C -9.21336400 -1.81838500 -4.07282500
H -10.96072500 -0.95454100 -5.00016100
C -7.22772700 -2.73281900 -2.82259100
C -9.20921900 4.43609100 0.46310200
H -10.95755800 4.80867300 1.67305500
C -7.22288700 3.80929000 -0.95230300
C -14.00662800 -3.30594900 -4.15109900
H -15.09492800 -2.00650900 -2.82837900
H -11.69781000 -4.02734000 -1.11982800
C -12.10928900 -4.44398000 -3.18652000
C -13.99868900 5.25371400 -0.79555100
H -15.08790100 3.45961100 -0.32940000
H -11.69238400 2.98596400 -2.93509400
C -12.10222100 4.98491500 -2.26404500
C -14.00673500 -1.93193200 4.94326800
H -15.09297000 -1.43881100 3.15458400
H -11.69757300 1.05328700 4.05133100
C -12.11035300 -0.52648000 5.44702400
H -8.82163900 -3.21900500 4.42417900
C -7.07082600 -1.11838600 5.17260000
C -6.13596000 -0.66706300 2.99600100
H -8.81794900 -2.22328000 -4.99919200
C -7.06986500 -3.92263200 -3.55285700
C -6.13493400 -2.26374100 -2.07327200
H -8.81307700 5.44045800 0.57608800
C -7.06459000 5.03598200 -1.61866500
C -6.13010800 2.92585800 -0.91903900
C -12.93850500 -4.19624400 -4.28201200
H -14.67131800 -3.12297100 -4.99030000
H -11.29058900 -5.15301400 -3.27405200
C -12.93055000 5.81096500 -1.50211000
H -14.66268000 5.88990500 -0.21768800
H -11.28348600 5.41418600 -2.83506800
C -12.93971700 -1.59881900 5.78062800
H -14.67154800 -2.75000600 5.20466700
H -11.29252300 -0.24669000 6.10545700
H -7.90605100 -1.40309900 5.80600400
C -5.86607200 -0.75371100 5.76200400
H -6.21527700 -0.66562300 1.91199400
C -4.92364700 -0.31648100 3.58466800
H -7.90508000 -4.32856000 -4.11632400
C -5.86524700 -4.61560000 -3.53172500
H -6.21415400 -1.32575800 -1.52987600
C -4.92273200 -2.94903400 -2.06399300
H -7.89979500 5.72681200 -1.68972700
C -5.85957800 5.36352000 -2.22892900
H -6.20971400 1.98678600 -0.37758200
C -4.91748000 3.25984900 -1.51673300
H -12.76814400 -4.70741900 -5.22486100
H -12.75951200 6.88300100 -1.47436600
H -12.77036000 -2.15853000 6.69568200
C -4.76702600 -0.35326100 4.98185100
H -5.79157100 -0.75544000 6.84506100
H -4.08522500 -0.04888400 2.94834900
C -4.76610000 -4.14038000 -2.79487600
H -5.79087900 -5.55258900 -4.07493900
H -4.08436100 -2.53198600 -1.51385000
C -4.76050900 4.48775200 -2.18427500
H -5.78481400 6.30182500 -2.76981700
H -4.07913500 2.57499400 -1.42946600
C -3.48229900 0.00917100 5.62519800
C -3.48126100 -4.87854000 -2.80357700
C -3.47549100 4.86374500 -2.81920600
C -3.04784000 -0.60642100 6.80729200
C -2.64483000 1.00217900 5.07672800
C -3.04729800 -5.59377900 -3.92837700
C -2.64314900 -4.90057400 -1.66984500
C -3.04082300 6.19526500 -2.87558100
C -2.63824400 3.89279100 -3.40617600
C -1.84243900 -0.22288600 7.38890100
H -3.63704500 -1.39469000 7.26518600
N -1.48698200 1.36417000 5.62839600
H -2.91889100 1.54143900 4.17672900
C -1.84178300 -6.28906000 -3.88808900
H -3.63695800 -5.59578600 -4.83969000
N -1.48527900 -5.55934900 -1.63308500
H -2.91682800 -4.39124400 -0.75246200
C -1.83552200 6.50774700 -3.49839100
H -3.62987300 6.98549400 -2.42088500
N -1.48045600 4.19007200 -3.99541700
H -2.91270500 2.84386600 -3.42450500
C -1.08166900 0.76603800 6.76677500
H -1.49264500 -0.68989400 8.30448300
Zn -0.00321600 2.67412100 4.72087100
C -1.08047800 -6.24543100 -2.72092300
H -1.49234600 -6.84788300 -4.75084500
Zn -0.00002400 -5.42995500 -0.04533100
C -1.07507400 5.47504200 -4.04520100
H -1.48560600 7.53418100 -3.55066600
Zn 0.00387200 2.75002600 -4.67845300
C 0.20045000 1.21798800 7.32553000
O 1.07054000 1.19064900 3.75661100
O -1.07635600 2.60636600 2.95209500
N 0.91457800 2.10086800 6.73805100
N 1.47980900 4.12551200 4.06072700
N -0.92223600 4.70035000 5.26194800
C 0.20173200 -6.95528300 -2.61008500
O 1.07342700 -3.85194900 -0.84672900
O -1.07286700 -3.86518700 0.78219300
N 0.91643500 -6.88865800 -1.55210000
N 1.48444300 -5.58519900 1.54076800
N -0.91729300 -6.91330400 1.43770900
C 0.20683900 5.73384000 -4.71598500
O 1.07643400 2.65472100 -2.91058700
O -1.06932300 1.25067200 -3.73804700
N 0.92108600 4.78432500 -5.18805800
N 1.48834200 1.45444000 -5.60599300
N -0.91330500 2.20784300 -6.70464300
H 0.50750900 0.76863400 8.27616700
C 0.63914700 0.94901700 2.58669800
C -0.64314600 1.72705900 2.14435800
C 2.15136600 2.53152300 7.42999400
C 1.07377600 5.40937500 4.13010900
C 2.63783000 3.83780900 3.46715300
C -0.20836700 5.65729300 4.80456600
C -2.15900000 5.07397300 5.98634500
H 0.50843500 -7.55318600 -3.47516900
C 0.64148300 -2.71838300 -0.47042500
C -0.64058200 -2.72560600 0.42478700
C 2.15340400 -7.70304700 -1.52648900
C 1.07906400 -6.28836000 2.61742500
C 2.64219100 -4.92689200 1.58864900
C -0.20285100 -6.99681100 2.49466100
C -2.15403400 -7.72745200 1.39861700
H 0.51368400 6.78194800 -4.80108500
C 0.64342200 1.76256300 -2.11702400
C -0.63805400 0.99058400 -2.57202900
C 2.15753200 5.16944100 -5.90692100
C 1.08304800 0.87372100 -6.75337600
C 2.64621700 1.08405400 -5.05994200
C -0.19900400 1.33408700 -7.30536200
C -2.14983300 2.64913300 -7.39037100
O 1.14622600 0.15985100 1.75971900
O -1.14803400 1.42280000 1.04150800
C 1.97764000 3.99029300 7.87394100
H 2.25153000 1.92515800 8.34422800
C 3.38983100 2.26106300 6.57397100
C 1.83388600 6.45066700 3.59936100
C 3.47474300 4.81802800 2.89531800
H 2.91265600 2.78880900 3.46926200
H -0.51573400 6.70383700 4.90550400
H -2.25870000 6.16984700 5.93466600
C -1.98540000 4.70697700 7.46637800
C -3.39786400 4.47850700 5.31522600
O 1.14757900 -1.60712300 -0.74030400
O -1.14623500 -1.61879300 0.71321800
C 1.98082300 -8.81708500 -0.48518100
H 2.25264600 -8.19139800 -2.50893900
C 3.39201400 -6.82648600 -1.33375900
C 1.83947500 -6.34997600 3.78436200
C 3.47930900 -4.92215100 2.72330900
H 2.91655300 -4.40337400 0.67947300
H -0.50963700 -7.60863000 3.34992600
H -2.25288700 -8.23252400 2.37262000
C -1.98137000 -8.82342300 0.33825800
C -3.39296500 -6.84809700 1.22114200
O 1.14811700 1.44126600 -1.01887000
O -1.14452200 0.18765700 -1.75801100
C 1.98350400 4.82545200 -7.39240500
H 2.25707200 6.26438500 -5.83812700
C 3.39657300 4.56375300 -5.24547200
C 1.84381900 -0.10557600 -7.39054300
C 3.48367600 0.09952800 -5.62352200
H 2.92044200 1.60961400 -4.15190800
H -0.50589100 0.89920900 -8.26276200
H -2.24961300 2.05692500 -8.31388300
C -1.97564000 4.11454900 -7.81161600
C -3.38879800 2.36556600 -6.53938600
Zn 0.00105600 -0.00246400 -0.00060100
H 2.80553400 4.29429900 8.51978400
H 1.05680000 4.09547400 8.45372300
H 1.93432600 4.66952800 7.01764900
C 4.48450100 3.13685700 6.57480900
C 3.48491200 1.07346000 5.83421800
H 1.48348500 7.47602000 3.66727200
C 3.03947400 6.14833200 2.97212000
C 4.75992500 4.45226400 2.25476000
H -1.94286600 3.62351100 7.61049200
H -2.81289600 5.10620500 8.05866500
H -1.06416900 5.15012200 7.85380600
C -3.49142200 4.44893400 3.91625500
C -4.49440500 4.03457700 6.06745400
H 2.80928800 -9.52771400 -0.54505300
H 1.06039400 -9.37252900 -0.68380300
H 1.93736600 -8.41520900 0.53122500
C 4.48852400 -7.26624000 -0.57906600
C 3.48513500 -5.59066600 -1.99009300
H 1.48955300 -6.92237100 4.63797700
C 3.04464700 -5.65488500 3.83652300
C 4.76392200 -4.18350100 2.72722400
H -1.93974600 -8.40409500 -0.67116200
H -2.80881700 -9.53607400 0.38695000
H -1.05997900 -9.38095400 0.52622800
C -3.48627400 -5.62341100 1.89802000
C -4.48976600 -7.27574900 0.45992600
H 2.81129600 5.23300300 -7.97857400
H 1.06262100 5.27529000 -7.77288200
H 1.93992200 3.74435300 -7.55305900
C 4.49250600 4.13053100 -6.00478100
C 3.49086900 4.51355300 -3.84714600
H 1.49401500 -0.55853600 -8.31315100
C 3.04924800 -0.49790400 -6.81490600
C 4.76846400 -0.27278000 -4.98594600
H -1.93170000 4.78029200 -6.94480200
H -2.80358800 4.42899200 -8.45236500
H -1.05493700 4.22837000 -8.38996200
C -3.48482600 1.16606300 -5.81919200
C -4.48311500 3.24169400 -6.52667200
H 4.45172400 4.05967400 7.14339000
C 5.64380500 2.83275100 5.85853600
C 4.63875700 0.77292800 5.11025000
H 2.64687400 0.38702800 5.79710700
H 3.62825100 6.94574000 2.52977300
C 4.91763000 3.23430200 1.56940100
C 5.85836400 5.32810300 2.31179700
H -2.65189600 4.76535500 3.30802400
C -4.64561200 3.98242000 3.28693100
C -5.65402500 3.57655700 5.43896200
H -4.46286800 4.05225000 7.15127100
H 4.45730200 -8.22111800 -0.06603100
C 5.64770800 -6.49358000 -0.48526800
C 4.63885300 -4.81311200 -1.88925900
H 2.64560500 -5.21441800 -2.56322800
H 3.63355200 -5.67078900 4.74818300
C 4.92082200 -2.98103600 2.01486000
C 5.86252000 -4.66962000 3.45778600
H -2.64657600 -5.25632300 2.47681600
C -4.64044100 -4.84485400 1.81084400
C -5.64933600 -6.50216000 0.37965500
H -4.45847300 -8.22198900 -0.06886100
H 4.46029500 4.16411000 -7.08820000
C 5.65229600 3.66287300 -5.38374600
C 4.64521400 4.03737300 -3.22539000
H 2.65180200 4.82135900 -3.23387700
H 3.63851300 -1.27900300 -7.28484800
C 4.92477600 -0.25899600 -3.58831400
C 5.86784600 -0.65986300 -5.77234700
H -2.64701500 0.47887500 -5.79265200
C -4.63929400 0.85418300 -5.10103700
C -5.64301900 2.92636700 -5.81623700
H -4.44962100 4.17368000 -7.08006300
H 6.48315700 3.52207800 5.88415000
C 5.72421400 1.65041700 5.12295100
H 4.68297300 -0.14884500 4.53626900
C 6.13034200 2.90989000 0.96665400
H 4.07973800 2.55022900 1.47222900
C 7.06346000 5.01031000 1.69657100
H 5.78305000 6.25849600 2.86610200
H -4.68865900 3.95962500 2.20124000
C -5.73292400 3.54783100 4.04669400
H -6.49480000 3.24852100 6.04379600
H 6.48849600 -6.86122400 0.09632300
C 5.72614000 -5.26396300 -1.13898600
H 4.68153500 -3.85405500 -2.39863200
C 6.13279400 -2.29555600 2.03583700
H 4.08283900 -2.55599000 1.47026400
C 7.06684000 -3.97657500 3.49083900
H 5.78791400 -5.61490700 3.98639500
H -4.68329600 -3.89450200 2.33629900
C -5.72795700 -5.28362800 1.05379500
H -6.49031900 -6.86050500 -0.20742600
H 6.49262800 3.34348100 -5.99379800
C 5.73193600 3.61361000 -3.99208800
H 4.68883800 3.99856100 -2.14017600
C 6.13706900 -0.61885000 -3.00522600
H 4.08612400 -0.00221000 -2.94786100
C 7.07258800 -1.03383000 -5.18876600
H 5.79359400 -0.64366000 -6.85530200
H -4.68429300 -0.07690600 -4.54234200
C -5.72441900 1.73217000 -5.10019000
H -6.48211800 3.61631000 -5.83116800
H 6.62746800 1.41419900 4.56622800
C 7.22252300 3.79349800 1.01251500
H 6.21041100 1.97893000 0.41143400
H 7.89810400 5.70074300 1.77732700
H -6.63638700 3.19160300 3.55838300
H 6.62926600 -4.66346400 -1.06583100
C 7.22496900 -2.77565600 2.77902900
H 6.21225900 -1.34934900 1.50691800
H 7.90165300 -4.39073400 4.04889000
H -6.63139800 -4.68242500 0.99109100
H 6.63553300 3.24989200 -3.50958100
C 7.23025100 -1.01937000 -3.79277200
H 6.21611400 -0.63533600 -1.92132200
H 7.90805600 -1.30778800 -5.82657600
H -6.62818200 1.48729500 -4.54807700
C 8.50378800 3.47684800 0.34063200
C 8.50513600 -2.03361300 2.84163000
C 8.51104600 -1.44262600 -3.18142600
C 9.08119200 2.19368900 0.41552600
C 9.20874300 4.44228300 -0.39317000
C 9.08264400 -1.45631200 1.69329100
C 9.20870700 -1.87922000 4.04521400
C 9.08644600 -0.73660000 -2.10630000
C 9.21740800 -2.56000700 -3.65042000
N 10.22484400 1.85629600 -0.18539400
H 8.60419100 1.41630800 1.00553900
H 8.81230200 5.44810900 -0.49112000
C 10.40260100 4.10032000 -1.02018100
N 10.22502600 -0.76516300 1.70244200
H 8.60697900 -1.58002700 0.72458300
H 8.81221300 -2.29784600 4.96499100
C 10.40113600 -1.16284400 4.06352600
N 10.22917000 -1.08832300 -1.51193500
H 8.60878900 0.16291100 -1.72860300
H 8.82270100 -3.14719700 -4.47374800
C 10.41024000 -2.93217100 -3.03879400
Zn 11.45027400 0.00143200 0.00296200
C 10.87970400 2.79450300 -0.90358600
H 10.95731000 4.83369300 -1.59678700
C 10.87836500 -0.61041400 2.87464400
H 10.95462300 -1.02871500 4.98747300
C 10.88501300 -2.17909500 -1.96462800
H 10.96588000 -3.79776700 -3.38523900
N 12.57279000 1.18951000 -1.46155100
N 12.56995200 0.67812900 1.76465500
N 12.57355400 -1.86084900 -0.29105100
C 12.11887200 2.38046700 -1.57712200
C 12.11599500 0.18234600 2.85364600
C 12.12227900 -2.55598200 -1.26620900
C 13.78745600 0.78515800 -2.21636500
C 13.78341100 1.53576500 1.79236800
C 13.78585700 -2.31274600 0.44022900
H 12.61580500 3.13898300 -2.18231400
H 12.61189200 0.32843400 3.81348200
H 12.61982200 -3.45948000 -1.61930800
C 13.41311300 -0.06337000 -3.43379300
C 14.71556200 1.93719600 -2.63593600
H 14.33924400 0.13990300 -1.52357600
C 13.40706800 3.01373000 1.66506700
C 14.71082800 1.32497800 3.00072700
H 14.33641800 1.25858100 0.88786100
C 13.40715900 -2.94269300 1.78265600
C 14.71626000 -3.25232500 -0.34476600
H 14.33719800 -1.39027100 0.65441400
C 14.24170600 -1.13641300 -3.79222600
C 12.34737500 0.27580200 -4.27609000
H 14.28370100 2.54942300 -3.43392000
H 15.64096600 1.51194900 -3.03357700
H 14.97445600 2.58160000 -1.78933400
C 14.23627000 3.86168000 0.91686100
C 12.33881900 3.57224100 2.37730400
H 14.27776100 1.70990500 3.92937200
H 15.63567700 1.88304000 2.83178300
H 14.97098800 0.27000500 3.13624400
C 14.23316400 -2.71790500 2.89334100
C 12.33975300 -3.84016400 1.90721400
H 14.28479800 -4.24955400 -0.47692800
H 15.64006100 -3.38397400 0.22495900
H 14.97796600 -2.84160700 -1.32548400
H 15.09778300 -1.38757300 -3.16991700
C 14.01344300 -1.85478100 -4.96672700
C 12.11628300 -0.44348500 -5.45096000
H 11.70098100 1.11477500 -4.03193700
H 15.09419100 3.44944900 0.39031400
C 14.00617800 5.23770300 0.88116700
C 12.10586800 4.94900100 2.34092900
H 11.69188000 2.94054300 2.98041000
H 15.09037800 -2.05452100 2.80208100
C 14.00088400 -3.37579300 4.10199300
C 12.10463200 -4.49789000 3.11683500
H 11.69518300 -4.04710900 1.05692000
H 14.67922600 -2.66821500 -5.23987600
C 12.94681600 -1.51002100 -5.79988500
H 11.29878900 -0.15451100 -6.10583200
H 14.67242400 5.88177400 0.31473800
C 12.93705100 5.78547700 1.59357400
H 11.28636200 5.37063900 2.91650200
H 14.66470800 -3.20667400 4.94477900
C 12.93271400 -4.26822100 4.21710200
H 11.28592900 -5.20836300 3.19176000
H 12.77869700 -2.05606400 -6.72339000
H 12.76742300 6.85803400 1.58178000
H 12.76146900 -4.79487600 5.15123200

## Sheet: Sheet2
The coordinates of the optimized structures
3							4
Zn -6.85270700 -2.53166300 -4.12559700							Zn -11.63543400 -0.05666000 0.08401600
Zn 2.46864100 -6.02522600 5.38373100							Zn 11.58154800 -0.08097400 -0.15350700
C 3.40567400 -0.04077000 -5.82450000							Zn -0.02708600 -5.51989600 0.43623400
H 3.07430300 0.76874800 -5.17990200							O 1.11797300 -1.71885700 -0.52867900
N 4.73368400 -0.11849700 -6.01463200							O -1.19220700 -1.62144500 0.87031000
C 5.23431100 -1.10622300 -6.79431400							O 1.07114600 -3.96732700 -0.45030900
C 4.37274600 -2.01091200 -7.42807900							C -7.59230800 -4.91608500 -2.41804600
H 4.75899600 -2.76819300 -8.09911200							C -7.67246400 -3.52156600 -2.20473500
C 3.00305000 -1.92037800 -7.22960700							C -6.50638100 -2.82385500 -1.85940800
H 2.34408200 -2.61399800 -7.73532900							H -6.56740500 -1.74970800 -1.73215100
C 2.47133700 -0.92330500 -6.39197200							C -5.26421500 -3.46054700 -1.75573100
C -1.80939200 -0.41794300 -5.93023300							C -5.17922100 -4.85475300 -1.98317100
C -0.94780800 0.70223900 -6.01476900							C -6.35591700 -5.55490700 -2.29566700
C 0.43144800 0.50765200 -6.13548900							H -6.29444900 -6.62712900 -2.43680800
H 1.07831500 1.36714600 -6.26251900							O -1.13874200 -3.85856500 1.11174800
C 1.00869400 -0.77154600 -6.17235800							N 1.66040500 -5.78901100 1.92745000
C 0.15033900 -1.89048500 -6.04369400							C 1.44289600 -6.65552100 2.94076600
C -1.22998700 -1.69558400 -5.92867600							C 2.44107800 -6.89851700 3.88987500
H -1.88688300 -2.55632400 -5.89543500							H 2.28051400 -7.58455500 4.71239300
C -1.66538800 -5.80678000 3.44162700							C 3.65852800 -6.23521600 3.78554800
C -2.47838800 -6.15512000 4.53121600							H 4.42458900 -6.40577900 4.53578800
H -3.54600000 -6.29266400 4.38999200							C 3.88724100 -5.32548600 2.74292800
C -1.93049800 -6.31852600 5.79677000							C 2.82821000 -5.14154400 1.83456900
H -2.57315900 -6.60704900 6.61929900							H 2.91228000 -4.45824900 0.99828400
C -0.55662900 -6.13162800 5.98695300							N 10.53122800 -0.99451600 1.62604700
N 0.24167100 -5.80720400 4.93993100							N -10.51133500 -1.10991000 -1.59222000
C -0.29627900 -5.64909700 3.72015900							C 9.42216900 -1.75153500 1.57570500
H 0.39892900 -5.40076500 2.92614500							H 8.87056200 -1.72429300 0.64008600
C -5.27632300 -5.17531600 -4.34329900							C -8.94493000 -2.78277600 -2.38893400
N -5.32273700 -4.12212900 -3.49334800							C -9.74169100 -2.94536900 -3.53382900
C -4.76715200 -4.23987900 -2.27377200							H -9.46526000 -3.67395200 -4.28659000
H -4.85938400 -3.36980400 -1.62885100							C 8.97815600 -2.56268500 2.63027400
C -4.13567200 -5.40212400 -1.80596000							C -9.40326600 -1.85359100 -1.44279300
C -4.12283200 -6.49721400 -2.68611500							H -8.86148100 -1.71668100 -0.51122600
H -3.68078400 -7.43701600 -2.37699800							C 9.79730400 -2.60513300 3.76933200
C -4.68413800 -6.38265500 -3.94941100							H 9.53311900 -3.24751400 4.60144800
H -4.68265600 -7.24107300 -4.60992800							C 10.93437800 -1.81244400 3.83769300
C -6.08205900 -0.12472500 -5.89035000							H 11.55628700 -1.84819800 4.72390200
C -5.34189200 0.71383500 -6.73406000							C 11.27206100 -0.98678600 2.75852800
H -5.83795200 1.40060400 -7.40848000							C -0.68891300 -2.75356800 0.67685300
C -3.95702300 0.64356800 -6.74138800							N -1.69939000 -5.98763400 -1.02457600
H -3.39312100 1.28400500 -7.40756100							C -1.45072400 -6.94649400 -1.94302400
C -3.28906500 -0.27125400 -5.90831300							C -2.40733600 -7.25988600 -2.91411500
C -4.10919900 -1.08157000 -5.10676000							H -2.21604600 -8.01205100 -3.66945000
H -3.66982700 -1.81939800 -4.44056400							C -3.61719200 -6.57664000 -2.92640100
N -5.45169900 -1.01795400 -5.09103800							H -4.34659300 -6.80121500 -3.69841000
C -2.25377400 -5.67898000 2.08108400							C -3.88343800 -5.57804300 -1.97731400
C -3.18100000 -6.64232700 1.65406000							C -2.86206200 -5.32369900 -1.04253900
H -3.39359800 -7.47928800 2.30807900							H -2.97008500 -4.56275600 -0.27982200
C -3.80649900 -6.57336600 0.40431000							C -10.87666600 -2.16552300 -3.70719700
C -3.51538500 -5.48753600 -0.45624600							H -11.48319300 -2.29863600 -4.59487000
C -2.59874000 -4.51710400 -0.02496400							C -11.23695200 -1.23222500 -2.72736500
H -2.36478100 -3.70146900 -0.69949800							C 0.61710700 -2.81593700 -0.18080100
C -1.95856300 -4.60397100 1.21616400							C 7.62294300 -4.67783200 2.87497400
Zn -1.76916100 7.06853900 4.27717300							C 7.69177600 -3.30036300 2.57221900
C -6.55902500 -0.33661300 -1.73905900							C 6.50756500 -2.60927400 2.28215400
H -5.71134600 -0.02041700 -2.34131800							H 6.56590300 -1.54419000 2.09186800
N -7.14838200 -1.48414700 -2.12047900							C 5.25793500 -3.23927000 2.31286800
C -8.23299200 -1.92631400 -1.44089800							C 5.18598400 -4.61812600 2.62009000
C -8.74495700 -1.19259100 -0.36288400							C 6.37771300 -5.31214400 2.88400100
H -9.63190000 -1.52439800 0.16252200							H 6.31983700 -6.37359700 3.09321900
C -8.13528800 -0.00646200 0.01781400							Zn 0.08305300 3.13267000 4.60006100
H -8.54444400 0.56816400 0.84006400							O 1.15875600 0.33069400 1.82495500
C -6.99940100 0.45545800 -0.66819100							O -1.12962300 1.53337700 1.04156500
C -5.00393700 4.10075100 0.53627300							O 1.16758600 1.57233600 3.70356500
C -4.26672800 2.91735400 0.32210800							C -7.41851000 0.73047200 4.58670400
C -4.92728900 1.75498000 -0.08977800							C -7.30055400 -0.41340600 3.77232000
H -4.36828400 0.83857500 -0.23994500							C -6.04101500 -1.00194100 3.58839300
C -6.31704900 1.71825100 -0.27778800							H -5.96586700 -1.88015300 2.95769900
C -7.06090700 2.90322700 -0.05797500							C -4.89503100 -0.47772900 4.19599900
C -6.39218200 4.06812200 0.33428600							C -5.02141800 0.64341900 5.04637600
H -6.96110000 4.97230400 0.51423600							C -6.27883300 1.22871800 5.23070300
C 2.35531900 -1.51874000 6.23062900							H -6.35583100 2.08909000 5.88547200
C 3.53463800 -1.37398400 6.98283400							O -1.02550100 2.89396600 2.82935600
H 3.76505100 -0.42750700 7.45491600							N 1.77944300 4.54241300 4.10881800
C 4.39794500 -2.44709600 7.14435300							C 1.56708100 5.85600900 4.34343100
H 5.28389800 -2.32315400 7.75467000							C 2.56720700 6.79376900 4.06733200
C 4.09866100 -3.68244500 6.55492700							H 2.41044700 7.85099100 4.24247600
N 2.95462800 -3.84249100 5.84800600							C 3.77661500 6.36488400 3.53242500
C 2.12315000 -2.79709100 5.69638300							H 4.54141700 7.09634700 3.28988100
H 1.22757500 -2.99435000 5.11311500							C 3.99581700 5.00554400 3.26599200
C -3.17999900 5.06905000 6.14612500							C 2.94009200 4.13125500 3.58405400
N -2.14957300 5.05541400 5.26739000							H 3.01863400 3.06408700 3.41616100
C -1.33581800 3.98669700 5.22523900							N 10.52274600 1.91264500 -0.19106400
H -0.53594800 4.03898500 4.49165600							N -10.43187800 -0.96322800 1.72619700
C -1.47273300 2.85573200 6.04677800							C 9.44371400 2.23812800 0.54014200
C -2.53181400 2.89462100 6.97097100							H 8.91286900 1.40875600 0.99913800
H -2.68295700 2.07380200 7.65997100							C -8.50251500 -1.05664200 3.18057900
C -3.37744500 3.99252900 7.02013100							C -8.84563100 -2.37581400 3.50364500
H -4.16857800 4.01477900 7.75915300							H -8.22937000 -2.93727000 4.19926600
C -3.21823400 7.82529100 1.66217500							C 9.00506100 3.55406300 0.74747100
C -4.15625000 7.78793800 0.62430500							C -9.34439700 -0.40064800 2.27045500
H -4.46102400 8.69423800 0.11570400							H -9.13149800 0.61773500 1.96204100
C -4.72447600 6.57582300 0.25404700							C 9.80036000 4.56890000 0.19251800
H -5.44657500 6.54900000 -0.55629000							H 9.54155600 5.60869500 0.35597000
C -4.36446000 5.39016200 0.91224500							C 10.90544400 4.24143300 -0.58069200
C -3.42762400 5.52142000 1.95201700							H 11.50780500 5.03228900 -1.01100100
H -3.11960900 4.65289500 2.52355200							C 11.23591600 2.89651100 -0.78658200
N -2.87765100 6.68936700 2.31986700							C -0.60199000 1.94732600 2.10236600
C 1.38326300 -0.40462400 6.07418900							N -1.62125600 2.12581300 5.69877600
C 0.00659700 -0.65102500 6.18992100							C -1.50784000 2.01862400 7.04078800
H -0.31915700 -1.66721100 6.37585800							C -2.57157000 1.52988500 7.80633300
C -0.94213300 0.37574200 6.14871500							H -2.50253700 1.46160000 8.88510400
C -0.51741100 1.71759300 5.99131500							C -3.73502700 1.10456600 7.16878600
C 0.85605200 1.95869700 5.83434200							H -4.55679200 0.70344300 7.75488700
H 1.18927700 2.98512800 5.74119900							C -3.82830100 1.15692200 5.77403200
C 1.80390600 0.93126400 5.86844000							C -2.73203100 1.69979800 5.08782800
Zn 6.25812200 1.51199500 -5.53830500							H -2.74336000 1.81203800 4.00950000
C 0.73991700 6.20353100 2.37103100							C -9.99327300 -2.95357300 2.97042300
H -0.06080100 5.76528400 1.78105000							H -10.25855600 -3.96493900 3.25244400
N 0.37316500 6.69010500 3.56954000							C -10.79142700 -2.21805500 2.08887800
C 1.31038900 7.24535400 4.37425900							C 0.69245400 1.21431900 2.58464100
C 2.64132700 7.34139800 3.94719400							C 7.70966100 4.80354700 2.51802200
H 3.38710000 7.83241900 4.55992100							C 7.74447900 3.86073900 1.46750000
C 3.01056600 6.83789800 2.70921000							C 6.54730000 3.26038500 1.05445700
H 4.03778300 6.92995000 2.38059700							H 6.57847100 2.56905400 0.22071400
C 2.05433200 6.23064000 1.87576100							C 5.31640700 3.59203600 1.63233700
C 3.13299400 4.94964500 -2.12149600							C 5.27772700 4.54347200 2.67849700
C 1.89137300 5.58122500 -1.86960300							C 6.48338300 5.12028700 3.10880300
C 1.55581700 5.95414900 -0.56409300							H 6.45157000 5.82826300 3.92828100
H 0.63573300 6.49763600 -0.38693300							Zn -0.10637800 2.57528600 -4.80473600
C 2.40730900 5.71618100 0.52575000							O 1.14995300 1.33796300 -1.11798100
C 3.62381400 5.03398700 0.28107700							O -1.19996200 0.14394100 -1.70763100
C 3.96384500 4.67057100 -1.02569200							O 1.05393400 2.48141700 -3.05425000
H 4.92601900 4.21067300 -1.21542300							C -7.70436800 4.59249200 -2.88879900
C 4.37974900 -5.14942000 1.31301900							C -7.77363100 3.74524500 -1.76116500
C 4.64329400 -6.45832300 0.87189500							C -6.59236900 3.16712800 -1.27459900
H 5.21041400 -6.62275800 -0.03513700							H -6.64807600 2.54979900 -0.38566800
C 4.19681400 -7.54707900 1.60559900							C -5.34650400 3.42698500 -1.85766400
H 4.43635300 -8.54624700 1.26372800							C -5.27477600 4.27717900 -2.98627100
C 3.47869200 -7.34627800 2.79130000							C -6.46365600 4.83374000 -3.48496800
N 3.23858100 -6.09143500 3.24054200							H -6.40773300 5.46251000 -4.36539700
C 3.67323200 -5.04192800 2.52228600							O -1.20474000 1.15009700 -3.72132100
H 3.43866000 -4.06500200 2.93628600							N 1.55067900 1.43829700 -5.86817300
C 7.97420600 1.38740500 -2.97961200							C 1.29541800 1.03445300 -7.13155600
N 6.79759100 0.87642200 -3.41414300							C 2.26146500 0.33009200 -7.85766800
C 6.19644800 -0.09037300 -2.69921300							H 2.06929300 -0.00894500 -8.86813300
H 5.25438000 -0.45161800 -3.10291200							C 3.48488400 0.04024200 -7.26456300
C 6.70816600 -0.62538600 -1.50545900							H 4.22391200 -0.53011200 -7.81892300
C 7.94234200 -0.10278700 -1.07973400							C 3.75234800 0.44455400 -5.94843100
H 8.41693600 -0.48915600 -0.18683400							C 2.72515300 1.14983100 -5.29415500
C 8.57035100 0.89365900 -1.81173600							H 2.83956400 1.50161300 -4.27621800
H 9.53548800 1.25908800 -1.48360700							N 10.43491900 -1.10205700 -1.81328200
C 4.56441600 4.04028900 -6.05533700							N -10.59944600 1.93932700 -0.03124100
C 3.88561300 5.24522000 -5.82983400							C 9.33162200 -0.62281600 -2.41184200
H 3.75654300 5.96738500 -6.62635500							H 8.82341500 0.18584700 -1.89410000
C 3.40265400 5.54356400 -4.56473300							C -9.05658300 3.50287000 -1.05608100
H 2.89343700 6.48374000 -4.39583600							C -9.88101600 4.55502900 -0.62602000
C 3.59284100 4.64261600 -3.50172600							H -9.62357700 5.57862100 -0.87243100
C 4.30438000 3.47202300 -3.81206200							C 8.84182500 -1.08734000 -3.64131900
H 4.50508000 2.73139800 -3.04250100							C -9.49526600 2.20707600 -0.74656600
N 4.77545300 3.17463200 -5.03545500							H -8.94209200 1.34435600 -1.10675900
C 4.87852600 -3.95577400 0.57950300							C 9.60849000 -2.07215600 -4.28364300
C 5.42135800 -2.87193100 1.28649600							H 9.30880300 -2.44005800 -5.25822300
H 5.45065700 -2.92798400 2.36784400							C 10.73836600 -2.58758400 -3.66376000
C 5.98636900 -1.76690700 0.64223900							H 11.31928400 -3.35244300 -4.16482500
C 6.02559700 -1.72398400 -0.77209400							C 11.12212000 -2.10564400 -2.40645800
C 5.44718900 -2.78894800 -1.47958600							C -0.71700000 0.90922200 -2.57722000
H 5.50059500 -2.77580500 -2.56144000							N -1.77599800 4.06820400 -4.40718700
C 4.87754000 -3.89184800 -0.83528100							C -1.54682500 5.34479100 -4.78478900
C -7.57043400 -0.09412000 -5.85395200							C -2.52673700 6.32487400 -4.59634500
C -8.31830000 0.89882300 -6.49871800							H -2.35584800 7.35440000 -4.88569400
C -9.52231500 -1.13160600 -5.13133800							C -3.73781300 5.97564500 -4.01056700
C -9.71163000 0.84854900 -6.45754000							H -4.48852700 6.74164200 -3.84202600
H -7.83286500 1.70928900 -7.02810700							C -3.97929200 4.65484400 -3.60485900
C -10.33085600 -0.18891300 -5.76293000							C -2.93788900 3.73507900 -3.83104000
H -9.95900000 -1.95635200 -4.57805100							H -3.03067200 2.69354400 -3.54808300
H -10.30078600 1.60760300 -6.96306500							C -11.01522800 4.28762700 0.12967500
H -11.41121700 -0.27186700 -5.71088800							H -11.63801600 5.10892300 0.46335000
N -8.17993100 -1.09273100 -5.17310800							C -11.34511400 2.96363400 0.44376800
O 0.73589000 -3.12155700 -6.04386900							C 0.61569500 1.64234800 -2.21237500
O -1.53428100 1.93207700 -5.97879900							C 7.47940400 -0.14213100 -5.54508200
C -0.08718100 -4.28456900 -6.10475500							C 7.56045600 -0.60431000 -4.21343300
H 0.59849700 -5.12968100 -6.17459500							C 6.38958400 -0.67111400 -3.44629600
H -0.73414300 -4.26872900 -6.98956500							H 6.45516900 -1.06585900 -2.43937700
H -0.69910800 -4.38751300 -5.19931100							C 5.14033700 -0.32121900 -3.97201000
C -0.73807400 3.09132400 -6.21029500							C 5.05538200 0.13711100 -5.30774000
H -1.43444900 3.93074800 -6.21204500							C 6.23553800 0.22862200 -6.06331500
H -0.23229300 3.04049900 -7.18175700							H 6.16975500 0.60544200 -7.07694000
H 0.00243800 3.23480200 -5.41246300							C 0.22991000 6.22963000 4.88017700
C 6.71266500 -1.17675600 -6.95551700							C -0.10697100 7.54784500 5.21409300
C 7.35042100 -2.26743800 -7.55967500							C -1.89459800 5.50562300 5.46658400
C 8.73845600 -2.26536800 -7.69776100							C -1.38615700 7.83054100 5.68662700
H 6.78342400 -3.11769900 -7.91818200							H 0.61381600 8.35000800 5.11493300
C 8.76238600 -0.13264200 -6.61714800							C -2.30591700 6.79119600 5.81061100
C 9.46348000 -1.17592400 -7.21839500							H -2.57186400 4.66159100 5.54846100
H 9.24190000 -3.10199800 -8.17258600							H -1.65650000 8.84783400 5.95253800
H 9.28471200 0.73654300 -6.23198000							H -3.31409600 6.96684800 6.16991800
H 10.54357600 -1.12934200 -7.30791600							N -0.66310700 5.22545700 5.02100600
N 7.42476500 -0.12462900 -6.48788800							C 12.37483100 2.48481700 -1.65026500
O -2.91156300 2.99383000 0.52649200							C 13.00072500 3.36944600 -2.53777500
O -8.39817200 2.82782800 -0.25595500							C 14.06761500 2.92268600 -3.31510800
C -9.20834600 3.99785200 -0.08358000							H 12.65615700 4.39138900 -2.63799900
H -10.22763700 3.68411900 -0.30705000							C 13.80459200 0.77295600 -2.30325000
H -9.15812500 4.36469300 0.94768300							C 14.48412100 1.59758900 -3.19611100
H -8.90877600 4.78864000 -0.78041300							H 14.56216300 3.60026800 -4.00428100
C -2.11918100 1.85681700 0.23126000							H 14.09110000 -0.26566900 -2.17653200
H -2.37265700 1.00677500 0.87965800							H 15.31198800 1.20810600 -3.77862900
H -2.22386300 1.55536700 -0.81960200							N 12.77846100 1.19788400 -1.54799000
H -1.08569100 2.15483300 0.41847600							Zn -0.02219700 -0.01243200 0.06633100
O -4.69665200 -7.48685900 -0.05012600							C 12.45082700 -0.08045300 2.79611200
O -1.04669900 -3.68404500 1.66980700							C 13.11587300 0.23503700 3.98783200
C -5.05535000 -8.60070300 0.77822000							C 13.91665400 1.25976800 1.58970700
H -4.18328600 -9.22659300 0.99801000							C 14.22105100 1.08325200 3.95414900
H -5.52154400 -8.26233800 1.71033400							H 12.77270000 -0.16000200 4.93614800
H -5.77728700 -9.17606400 0.19935700							C 14.63637500 1.60595800 2.73033200
C -0.74041600 -2.57291700 0.84585200							H 14.20023600 1.64283500 0.61526600
H -1.63148500 -1.96135200 0.64709100							H 14.74601200 1.33245300 4.87119000
H -0.01361300 -1.97823100 1.40253700							H 15.49348400 2.26649200 2.65651500
H -0.29678100 -2.88539500 -0.10880700							N 12.85290500 0.44004400 1.61417800
O 6.52176100 -0.70248700 1.30665100							C 12.29306000 -2.65570800 -1.67238800
O 4.31257500 -4.93930800 -1.49815400							C 12.89675600 -3.86921900 -2.02561500
C 6.66814300 -0.77118400 2.72317300							C 13.80680400 -2.37636500 0.06893200
H 7.18929400 0.14260700 3.01128600							C 13.99613600 -4.32612200 -1.30120400
H 5.69225200 -0.80683500 3.22455800							H 12.51006100 -4.46346000 -2.84449300
H 7.26990400 -1.63805100 3.02032500							C 14.46684000 -3.56486700 -0.23233600
C 4.42221200 -5.00756700 -2.91801500							H 14.13493800 -1.75052700 0.89206800
H 5.47099200 -5.00333500 -3.23742600							H 14.47383700 -5.26392600 -1.56762800
H 3.96249200 -5.95417700 -3.20410200							H 15.32131700 -3.88023600 0.35655600
H 3.88377100 -4.18102000 -3.39956900							N 12.74950900 -1.92796600 -0.62754400
O 1.08136900 5.79951400 -2.94526800							C -0.19988200 2.42668000 7.62553200
O 4.41389100 4.77449100 1.36175700							C 0.07588100 2.33109000 8.99512400
C -0.09271400 6.59205200 -2.77957500							C 1.33273700 2.69916700 9.46970700
H -0.81504100 6.10017400 -2.11558600							H -0.67227300 1.97149800 9.69075300
H 0.15051500 7.58770500 -2.39060700							C 1.94120900 3.22155100 7.21809800
H -0.52634700 6.69131700 -3.77531900							C 2.29131800 3.14948100 8.56452100
C 5.72090900 4.24294500 1.15526800							H 1.55662100 2.63103800 10.52984200
H 6.18115900 4.19834000 2.14303000							H 2.65124600 3.56891100 6.47457500
H 5.67813200 3.23290200 0.72762600							H 3.28426300 3.44130700 8.88896400
H 6.31904500 4.89527400 0.50832300							C 0.10770000 -7.31243800 2.97891700
O -2.28305800 0.16424600 6.25976700							C -0.24586900 -8.24416600 3.96354600
O 3.14386400 1.14002300 5.71887300							C -1.51505600 -8.81700900 3.94306500
C -2.76071700 -1.14294000 6.56853100							H 0.45458800 -8.52906500 4.73873700
H -3.84313000 -1.04766000 6.66058100							C -1.98441100 -7.51378800 1.99548400
H -2.52461100 -1.85293700 5.76537000							C -2.40868200 -8.44435400 2.94099200
H -2.34636300 -1.50461200 7.51702600							H -1.79714400 -9.54386800 4.69857500
C 3.63751500 2.47681600 5.67959800							H -2.64093500 -7.19340600 1.19305000
H 4.72406000 2.38974900 5.64107500							H -3.40666700 -8.86556700 2.88623900
H 3.28324200 3.00762600 4.78637100							C -0.12613900 -7.61991200 -1.86416500
H 3.35262700 3.03408800 6.57971700							C 0.22885700 -8.68193300 -2.70603600
C 8.60280500 2.46531400 -3.79236300							C 1.49105600 -9.25859700 -2.58919200
C 9.72128700 3.18357600 -3.35114400							H -0.46653600 -9.06660700 -3.44169300
C 8.57911000 3.67456400 -5.77830500							C 1.94765700 -7.70747400 -0.82919600
C 10.27779500 4.16637900 -4.16966500							C 2.37544600 -8.75988200 -1.63515800
H 10.16261900 2.99112500 -2.38114100							H 1.77468300 -10.08509800 -3.23348800
C 9.69778600 4.41959500 -5.41123200							H 2.59777300 -7.28761400 -0.06889300
H 8.09598400 3.83563000 -6.73592000							H 3.36901200 -9.17658000 -1.51050000
H 11.15054600 4.72210300 -3.84052100							C -0.21734600 5.63331900 -5.38881000
H 10.09924200 5.17108000 -6.08271400							C 0.14369600 6.90974900 -5.83935700
N 8.04245000 2.72114100 -4.99789700							C 1.40992000 7.11416200 -6.38177300
C 5.09034000 3.67013700 -7.39838600							H -0.54844400 7.74012200 -5.77542600
C 4.78015600 4.39969700 -8.55301600							C 1.86105400 4.79942400 -5.99486800
C 6.41458000 2.21879600 -8.64112100							C 2.29328900 6.03954400 -6.45881400
C 5.32413200 4.01654500 -9.77891100							H 1.69791800 8.09848800 -6.73792900
H 4.12074700 5.25774600 -8.51238400							H 2.51024300 3.93113000 -6.03574500
C 6.16142000 2.90368800 -9.82785200							H 3.28981100 6.15320000 -6.87157000
H 7.06177100 1.34849600 -8.63129000							C -0.04756600 1.36935900 -7.67894700
H 5.09694300 4.58093200 -10.67818400							C -0.43034300 1.04215100 -8.98619200
H 6.61142700 2.57229900 -10.75762600							C -1.70895100 1.36997600 -9.43005800
N 5.89904600 2.58613500 -7.45566400							H 0.25497700 0.54164900 -9.65891200
C 0.08740100 -6.30228400 7.31869300							C -2.12797300 2.31276800 -7.27432900
C -0.65327100 -6.44093800 8.49920100							C -2.58239000 2.01453800 -8.55674500
C 2.07285900 -6.51004600 8.50978000							H -2.01402800 1.12471400 -10.44270400
C 0.00959500 -6.63122500 9.71152800							H -2.76883800 2.81710100 -6.55874900
H -1.73551800 -6.40013100 8.48822500							H -3.58808400 2.28618600 -8.85861900
C 1.40265700 -6.67003300 9.72076600							C -12.06306600 -2.74583700 1.52110900
H 3.15648200 -6.53433200 8.46881800							C -12.61020700 -3.97526100 1.90946800
H -0.55548500 -6.74900500 10.63112800							C -13.81756800 -4.39706800 1.35590300
H 1.96012000 -6.82266200 10.63876600							H -12.11689600 -4.59766200 2.64560400
N 1.44055300 -6.33182500 7.33740600							C -13.85344900 -2.37422500 0.08470500
C 2.97303100 -8.48231000 3.61025400							C -14.45645700 -3.58328600 0.42172200
C 2.99602500 -9.80609400 3.15358800							H -14.25338800 -5.34500200 1.65606500
C 2.53521600 -10.82957500 3.98143700							H -14.31192600 -1.70505700 -0.63633800
H 3.36269600 -10.04951200 2.16413500							H -15.39899700 -3.87033300 -0.03174200
C 2.04215200 -9.16794600 5.62803900							C -12.42662700 -0.35182500 -2.87405300
C 2.04947300 -10.50815100 5.24769600							C -13.06658500 -0.15944600 -4.10517300
H 2.55826300 -11.86016600 3.64055600							C -14.18468000 0.66890400 -4.17735800
H 1.67398000 -8.87010900 6.60407900							H -12.69286400 -0.63471100 -5.00388800
H 1.68741800 -11.27203700 5.92753800							C -13.94126000 1.07095900 -1.83374700
N 2.49134000 -8.17782800 4.83815900							C -14.63792400 1.29650900 -3.01794300
C 4.99909400 -4.86068100 6.69104700							H -14.69007000 0.82274200 -5.12580900
C 6.28512500 -4.76405100 7.23729300							H -14.25407400 1.54045300 -0.90707200
C 7.07102600 -5.90990100 7.35984400							H -15.50613000 1.94654000 -3.02627300
H 6.68346200 -3.81180000 7.56494700							C -12.50798100 2.61070200 1.30323700
C 5.27653200 -7.14788100 6.37864500							C -13.19118400 3.56082200 2.07250000
C 6.55881500 -7.13028100 6.92355800							C -13.89774900 0.92456600 2.10185800
H 8.06571600 -5.84708700 7.79054000							C -14.26423300 3.15937300 2.86662700
H 4.83608600 -8.07490600 6.02777700							H -12.88709700 4.60045700 2.06911100
H 7.13205200 -8.04776200 7.00363800							C -14.62841200 1.81368000 2.88600600
N 4.51137800 -6.04913000 6.26450500							H -14.14063600 -0.13309700 2.08385400
C -5.90439800 -5.01007700 -5.68348600							H -14.80282800 3.88813800 3.46458000
C -5.70123200 -5.92358600 -6.72522200							H -15.45473200 1.45765300 3.49163600
C -6.34759400 -5.73157700 -7.94638600							N -12.69296500 -1.95961200 0.61812600
H -5.04547700 -6.77651100 -6.59938200							N -12.87001700 1.30684400 1.32676300
C -7.31855900 -3.74812600 -7.02945200							N -12.86539000 0.27004700 -1.75554500
C -7.17743200 -4.62312900 -8.10461200							N -0.76325500 -6.96305200 2.00615000
H -6.20513200 -6.43886000 -8.75777000							N 0.73269000 -7.15251100 -0.93135100
H -7.95461300 -2.87285500 -7.10618200							N -0.89697200 2.00722800 -6.84319600
H -7.70617800 -4.43810700 -9.03357700							N 0.73202800 2.87692500 6.75585200
N -6.70343800 -3.93035600 -5.84871100							N 0.64195900 4.59419100 -5.47893000
C -8.87737600 -3.18398300 -1.90990400							O -4.10506100 -2.80772800 -1.49042200
C -9.84439300 -3.85861700 -1.15452300							O -8.75714800 -5.55417500 -2.71960500
C -10.44763300 -5.00437900 -1.67255100							O -3.64787500 -0.99086900 4.05478300
H -10.12880300 -3.50662500 -0.17050100							O -8.66917000 1.26262900 4.71225900
C -9.08106300 -4.74837500 -3.61763700							O -4.17348800 2.94074900 -1.37786900
C -10.06470200 -5.45884800 -2.93332200							O -8.88296000 5.11205800 -3.33023900
H -11.20640000 -5.52905700 -1.09998800							O 3.97614400 -0.43689300 -3.28342800
H -8.75000200 -5.06580600 -4.60074800							O 8.65057000 -0.08077500 -6.23705200
H -10.51485100 -6.33881100 -3.38030600							O 4.12823700 3.08399100 1.21549500
N -8.49903600 -3.64108100 -3.12636000							O 8.90450500 5.33900100 2.89125800
C 0.87013700 7.75406500 5.70275000							O 4.08298500 -2.59144700 2.10652600
C 1.77715900 8.17139600 6.68495000							O 8.80585700 -5.30183600 3.13032700
C 1.30085800 8.65843600 7.90219100							C 8.93123900 6.31146400 3.93657200
H 2.84587000 8.11935200 6.51778000							H 9.97714300 6.59890400 4.04659900
C -0.91661200 8.26454000 7.09995500							H 8.33708900 7.19495500 3.67429800
C -0.07496500 8.70883000 8.11772100							H 8.56914100 5.88817100 4.88105000
H 1.99552200 8.99287900 8.66667600							C 4.08342700 2.34149600 -0.00308200
H -1.99406200 8.28705200 7.22226200							H 4.64071700 1.40025300 0.09334500
H -0.49064900 9.08402900 9.04681900							H 3.03448700 2.12147900 -0.20196100
N -0.46462900 7.80134100 5.92233200							H 4.50146600 2.92918300 -0.83005800
C -4.06423900 6.26687200 6.15617500							C 8.79864200 -6.69026000 3.46353800
C -5.25870000 6.31238200 6.88608400							H 9.84092600 -6.95801600 3.63849000
C -6.02755200 7.47595900 6.87923700							H 8.21715600 -6.87868400 4.37388300
H -5.59916200 5.45587800 7.45456700							H 8.40181400 -7.29390900 2.63858300
C -4.40242000 8.44620800 5.41878200							C 4.07923200 -1.16445800 2.06206900
C -5.59211700 8.56972100 6.13307000							H 4.61950800 -0.80066400 1.17796600
H -6.94991800 7.52468300 7.44995300							H 3.03633400 -0.85319900 2.00265800
H -4.02394600 9.27124500 4.82466800							H 4.53886100 -0.74800500 2.96723900
H -6.15411200 9.49715200 6.10422100							C 3.97291300 -1.14989700 -2.04656000
N -3.65330600 7.33045900 5.42649000							H 4.55691800 -0.61485700 -1.28602500
C -2.57878300 9.09527100 2.10405100							H 2.93481700 -1.21768500 -1.72270600
C -2.68542400 10.28427700 1.37178800							H 4.38497600 -2.15802800 -2.18002500
C -2.08902700 11.44850200 1.85573800							C 8.62960000 0.35704500 -7.59595500
H -3.22151200 10.31492600 0.43114000							H 9.66319200 0.30643200 -7.93919100
C -1.31207300 10.17687100 3.72542900							H 8.00789100 -0.29918600 -8.21660700
C -1.38859700 11.39833700 3.05957700							H 8.27076600 1.39025000 -7.67426700
H -2.17337000 12.37771900 1.30048900							C -4.10115600 -1.37976200 -1.46747900
H -0.77895500 10.09110400 4.66610300							H -4.67145700 -1.00540700 -0.60661400
H -0.91450800 12.28002900 3.47747700							H -3.06017500 -1.07167500 -1.38577400
N -1.88895400 9.05260200 3.26787400							H -4.52490600 -0.97535400 -2.39489400
							C -8.73481400 -6.96093100 -2.96330400
							H -9.76359700 -7.23727600 -3.19555300
							H -8.09094800 -7.20763200 -3.81586200
							H -8.40181800 -7.51218400 -2.07579000
							C -3.46192100 -2.14528200 3.23417900
							H -3.74895200 -1.94655900 2.19649500
							H -2.39652000 -2.36219300 3.25185000
							H -4.02776000 -2.99832300 3.63057700
							C -8.87759500 2.29558100 5.67322500
							H -9.94731900 2.50720800 5.65531900
							H -8.59095300 1.96647400 6.67894100
							H -8.32294000 3.20536100 5.41140400
							C -4.15181500 2.32131900 -0.09116600
							H -4.70941400 1.37547400 -0.10064500
							H -3.10466900 2.12593500 0.14219900
							H -4.58186200 2.98953600 0.66573900
							C -8.87552700 5.98606400 -4.45935900
							H -9.91419400 6.27968400 -4.61304000
							H -8.26968900 6.87967900 -4.26765200
							H -8.50636400 5.47303800 -5.35539800

## Sheet: Sheet3
The coordinates of the optimized structures
6-Zn
Zn 0.00000000 0.00000000 0.03219900
O 1.78041800 -0.14221900 -1.08965100
O -0.76704400 1.61299600 -1.08965100
O -1.01337400 -1.47077700 -1.08965100
O 1.05011200 -1.43884200 1.16800900
O -1.77113000 -0.19000300 1.16800900
O 0.72101800 1.62884500 1.16800900
Zn 0.00000000 0.00000000 12.08438800
N 0.68573400 1.75453500 13.23775400
N -1.86233900 -0.28340400 13.23775400
N 1.17660400 -1.47113100 13.23775400
N -1.50557100 1.12316200 10.88469600
N 1.72547200 0.74228200 10.88469600
N -0.21990100 -1.86544400 10.88469600
Zn 0.00000000 5.45264700 -0.00294600
O -0.82362700 3.86081200 -1.06058600
O 0.79379000 3.87525800 1.09415500
N -1.38909400 5.69866600 1.77863300
N 1.31384300 5.74424300 -1.78313100
N -1.62099300 6.78916400 -0.71430400
N 1.49837000 6.88393100 0.67770000
Zn 0.00000000 0.00000000 -12.04003600
N -1.66994400 0.80945800 -10.80643800
N 1.53598300 1.04148500 -10.80643800
N 0.13396100 -1.85094300 -10.80643800
N 1.86600000 -0.37383300 -13.15538000
N -0.60925100 1.80292000 -13.15538000
N -1.25674900 -1.42908700 -13.15538000
C -0.46744100 2.72923100 -0.60986200
C 0.43418100 2.73819700 0.66346400
C 2.74216300 1.02979600 -11.41341500
C 1.40465400 1.72382400 -9.66266900
C -2.82212500 0.42968700 12.78265100
C -2.06523500 -1.08787700 14.47151200
C -2.39534400 2.55952000 9.14735100
C -2.23387800 3.24147600 7.82530900
C -3.60310400 2.64271300 9.85124100
C -1.37163700 1.78975300 9.73181300
C -2.68615600 1.19966700 11.53749600
C -1.82259500 6.80300900 8.89281400
C -1.97151500 5.44302300 8.95647700
C -1.77122000 7.45955600 7.63374400
C 2.21447900 5.31083500 -3.98144700
C 2.16552700 4.55192200 -5.26869100
C 1.27340100 5.10487700 -2.95421500
C 3.22188700 6.25402800 -3.73685400
C -2.09183200 4.64645400 7.77280400
C 1.81017800 5.26776100 -8.95415900
C 2.01743300 4.53340100 -7.74219000
C 1.54358400 6.61084700 -8.94145500
C -2.05553000 5.31523800 6.48925100
C -2.17609300 4.55868700 5.29937600
C -1.88060600 6.73696000 6.47548600
C -2.27801300 5.25771000 3.98208300
C -2.27451800 3.14698600 5.35216100
C 2.86138800 0.25964100 -12.66067700
C 2.04458300 -1.16130500 -14.40435800
C -3.39072400 6.05346200 3.67783600
C -1.29662600 5.12375200 2.98055000
C 3.84191700 1.70857600 -10.88992100
C 3.69533600 2.41099600 -9.69548700
C 2.38932900 3.15275800 -5.27319800
C 1.95187100 5.24681400 -6.48428600
C 2.59790600 2.40303400 -4.07105000
C 2.44401100 2.43977200 -6.53358500
C 2.80394500 1.04896300 -4.08650400
C 2.85065300 0.35462600 -5.32516700
C 2.69015300 1.02955700 -6.50530500
C 2.27893900 3.14651600 -7.74454400
C 2.45558900 2.42567800 -9.04511900
C 1.65595000 6.64850800 -6.52329000
C -2.30566600 2.47833600 6.63779000
C -3.75129200 1.95949500 11.05581700
C -2.47608100 6.44186100 1.49419100
C 2.29474200 6.63980100 -1.55848700
C -3.49458400 6.65159400 2.42369900
C -2.55548300 6.99374700 0.13242500
C -1.74088200 7.30405500 -2.09461600
C 3.26112500 6.93146300 -2.51977100
C 2.31954000 7.26145700 -0.22406600
C 2.07396500 -2.66348200 -14.11862700
C 2.80721600 -3.20562400 -13.05614700
C 1.46617200 -3.53531300 -15.03312200
C 2.92235000 -4.59064600 -12.91058600
C 2.30839400 -5.45077900 -13.82263400
C 1.58074100 -4.91867800 -14.88897000
C -2.26364600 -2.56898200 14.14350700
C -1.70142700 -3.53060900 14.99493600
C -3.10818900 -2.99515600 13.11131000
C -1.96982500 -4.88886200 14.81925800
C -2.81134400 -5.30510500 13.78601100
C -3.38139500 -4.35418700 12.93757500
C -3.19529200 -0.60280200 15.39576800
C 1.46004700 7.30982000 -7.70693200
C 1.59887700 7.41993700 2.06714200
C -2.38070600 2.34085500 4.17316100
C -2.44916800 1.05369600 6.65295100
C -2.51729400 0.32608700 5.49513900
C -2.47738500 0.97605400 4.23262800
C 3.25864900 -0.76776500 -15.26294400
C 2.12183100 8.84532600 2.17793700
C 3.48902300 9.15298800 2.24715800
C 1.19957300 9.90165600 2.21903200
C 3.91887300 10.47896700 2.34027400
C 2.98915800 11.51897200 2.37484300
C 1.62448100 11.22679800 2.31843600
C 2.37855500 6.38688900 2.89957500
C -0.76246900 8.45252900 -2.34175700
C -3.16203000 7.69921600 -2.52983100
C -0.27326600 8.65089100 -3.64115100
C -0.40821600 9.36660900 -1.34429200
C 0.54591300 9.74032900 -3.93566900
C 0.90141200 10.64376000 -2.93050800
C 0.42398000 10.45168800 -1.63451700
H -1.73332900 7.38755100 9.80394900
H -1.99368300 4.95160800 9.92304000
H 1.86800500 4.74025600 -9.90032100
H 4.79451500 1.68595900 -11.41001900
H 2.58848200 2.91730100 -3.11765300
H 2.91604200 0.51268200 -3.14979200
H 3.01838800 -0.71852000 -5.33518900
H 2.75407900 0.48872500 -7.44374300
H -4.68161600 2.00796600 11.61306600
H 4.53775700 2.94342900 -9.26459100
H -1.63723100 8.53618900 7.59387900
H -4.17683200 6.18935800 4.41435600
H 3.84363900 0.26280900 -13.13346000
H -3.78750700 0.49809700 13.28474900
H 0.41917300 1.71177800 -9.20635100
H -4.42236500 3.23137600 9.45005300
H -1.81995100 7.24960700 5.52229200
H -0.40720000 1.70756200 9.23893900
H 3.30933900 -2.55156000 -12.34760600
H 3.50992200 -5.00104500 -12.09398500
H 2.41268700 -6.52637200 -13.71626100
H 1.11891100 -5.57774100 -15.61825800
H 0.92992800 -3.12963800 -15.88816800
H -1.08127200 -3.21292100 15.82995700
H -1.53970700 -5.61685200 15.50082700
H -3.03777200 -6.35932300 13.65780200
H -4.06349000 -4.66958600 12.15310100
H -3.57659900 -2.27021200 12.45057100
H -3.10615800 0.46343200 15.62624300
H -3.13984500 -1.15963800 16.33503200
H -4.18704500 -0.79626400 14.97489000
H -1.11873300 -0.99656900 15.01592000
H 0.46100800 4.39400600 -3.06864800
H 1.38935700 7.14810200 -9.87274700
H 1.57737100 7.19464100 -5.59038600
H -4.35755800 7.25790000 2.16513900
H -2.51700100 0.54321800 7.60774000
H -2.60898700 -0.75473500 5.54065900
H -2.51767500 0.40437400 3.31049400
H -2.38200000 2.81913300 3.20118900
H -0.40883400 4.52140500 3.14260800
H 1.13791000 -0.95693200 -14.98558900
H 4.03684600 7.66213600 -2.31271200
H 3.97514100 6.45003500 -4.49393400
H 4.23159200 8.35966700 2.24760100
H 4.98121900 10.69765900 2.39778100
H 3.32444400 12.54846500 2.45742500
H 0.89344300 12.02906500 2.36506600
H 0.13393200 9.68146200 2.19094600
H 1.95508100 5.38792700 2.76640500
H 2.34470700 6.66364600 3.95781400
H 3.42765100 6.34257700 2.59066800
H 3.07515000 8.02826600 -0.04111200
H 3.28652200 0.30801300 -15.46315400
H 3.19113900 -1.29098600 -16.22057600
H 4.20521800 -1.07285300 -14.80538400
H 1.23716900 8.37257400 -7.70739800
H 0.56539500 7.42268800 2.42686800
H -3.45831500 7.55578900 -0.11097300
H -1.42344500 6.45854700 -2.71600600
H -0.55225600 7.95729300 -4.43199500
H 0.90028100 9.89289100 -4.95160900
H 1.53622700 11.49456300 -3.15929600
H 0.69303300 11.14670000 -0.84466800
H -0.77879800 9.23996400 -0.33171400
H -3.51921800 8.59832600 -2.01701100
H -3.87511300 6.88254500 -2.36926200
H -3.14922100 7.93108100 -3.59820100
C 2.59730400 -0.95979900 -0.60986200
O 3.75537400 -1.21712400 -1.06058600
C 2.15425700 -1.74511000 0.66346400
Zn 4.72213100 -2.72632400 -0.00294600
O 2.95917700 -2.62507100 1.09415500
N 5.62973700 -1.64634200 1.77863300
N 4.31773900 -4.00994300 -1.78313100
N 6.69008500 -1.99076100 -0.71430400
N 5.21247400 -4.73959200 0.67770000
C 6.81685600 -1.07658200 1.49419100
C 5.08561200 -1.43896500 2.98055000
C 4.60286500 -5.30720600 -1.55848700
C 3.78425300 -3.65523600 -2.95421500
C 7.33450400 -1.28376000 0.13242500
C 7.19593800 -2.14437900 -2.09461600
C 5.12883700 -5.63950900 -0.22406600
C 5.62641500 -5.09463600 2.06714200
C 7.50774100 -0.29939900 2.42369900
C 5.69231700 -0.65603800 3.98208300
H 4.12006900 -1.90664200 3.14260800
C 4.37226100 -6.28994800 -2.51977100
C 3.49207900 -4.57321200 -3.98144700
H 3.57481700 -2.59624800 -3.06864800
H 8.27266300 -0.78290600 -0.11097300
H 6.30498800 -1.99653500 -2.71600600
C 7.70134000 -3.56594700 -2.34175700
C 8.24873100 -1.11121000 -2.52983100
H 5.41510700 -6.67729100 -0.04111200
C 6.59936100 -6.26022200 2.17793700
C 4.34193100 -5.25333400 2.89957500
H 6.14553900 -4.20099000 2.42686800
C 6.93781300 -0.09027800 3.67783600
H 8.46430500 0.14480600 2.16513900
C 5.03598500 -0.39479200 5.29937600
H 4.61718100 -7.32708000 -2.31271200
C 3.80520400 -5.91725000 -3.73685400
C 2.85931600 -4.15136200 -5.26869100
C 7.62852500 -4.08879100 -3.64115100
C 8.31582900 -4.32977900 -1.34429200
H 9.20597800 -1.25143100 -2.01701100
H 7.89801600 -0.08532600 -2.36926200
H 8.44312800 -1.23823500 -3.59820100
C 6.18220900 -7.59807600 2.24715800
C 7.97529900 -5.98968900 2.21903200
H 3.68854100 -4.38711400 2.76640500
H 4.59853400 -5.36239900 3.95781400
H 3.77900700 -6.13972100 2.59066800
H 7.44855700 0.52256300 4.41435600
C 5.63089600 -0.87747800 6.48925100
C 3.86262900 0.39629800 5.35216100
H 3.59832400 -6.66759100 -4.49393400
C 1.53570400 -3.64559800 -5.27319800
C 3.56793900 -4.31377700 -6.48428600
H 7.16734600 -3.50037900 -4.43199500
C 8.16241600 -5.34293900 -3.93566900
C 8.83943700 -5.59302100 -1.63451700
H 8.39144300 -3.94552400 -0.33171400
H 5.12388700 -7.84450000 2.24760100
C 7.11561500 -8.63332700 2.34027400
C 8.91045200 -7.02024100 2.31843600
H 8.31742600 -4.95671900 2.19094600
C 5.06986400 -0.51164700 7.77280400
C 6.77468100 -1.73982700 6.47548600
C 3.29913500 0.75759700 6.63779000
C 3.21759300 0.89132400 4.17316100
C 0.78213500 -3.45136900 -4.07105000
C 0.89089900 -3.33646200 -6.53358500
C 2.91732400 -4.01384800 -7.74219000
C 4.92980100 -4.75834900 -6.52329000
H 8.11735400 -5.72611200 -4.95160900
C 8.76706100 -6.10252500 -2.93050800
H 9.30680900 -6.17353400 -0.84466800
H 6.77383500 -9.66269100 2.39778100
C 8.48114400 -8.34817300 2.37484300
H 9.97075400 -6.78827700 2.36506600
C 5.69955400 -1.01413000 8.95647700
C 3.92414000 0.31385700 7.82530900
C 7.34577500 -2.19585700 7.63374400
H 7.18831900 -2.04868000 5.52229200
C 2.13711200 1.59419300 6.65295100
C 2.08398000 1.65745200 4.23262800
H 3.63244000 0.65330600 3.20118900
H 1.23221600 -3.70034200 -3.11765300
C -0.49354400 -2.95276900 -4.08650400
C -0.45345500 -2.84451900 -6.50530500
C 1.58549400 -3.54687700 -7.74454400
C 3.65692600 -4.20154000 -8.95415900
H 5.44205600 -4.96336400 -5.59038600
C 5.60046700 -4.91934800 -7.70693200
H 9.18647000 -7.07769300 -3.15929600
H 9.20506700 -9.15328500 2.45742500
C 6.80287600 -1.82309100 8.89281400
H 5.28506000 -0.74922400 9.92304000
C 3.41428100 0.79466900 9.14735100
H 8.21117100 -2.85021100 7.59387900
H 1.72894100 1.90817700 7.60774000
C 1.54104600 2.01699700 5.49513900
H 1.60903500 1.97818300 3.31049400
H -1.01402600 -2.78170800 -3.14979200
C -1.11821100 -2.64605100 -5.32516700
H -0.95379100 -2.62946500 -7.44374300
C 0.87290400 -3.33944100 -9.04511900
H 3.17118000 -3.98786800 -9.90032100
C 4.95336900 -4.64220700 -8.94145500
H 6.63227800 -5.25770700 -7.70739800
H 7.26447100 -2.19266900 9.80394900
C 4.09020800 1.79902400 9.85124100
C 2.23579000 0.29299600 9.73181300
H 0.65087400 2.63681700 5.54065900
H -2.13145000 -2.25474100 -5.33518900
C 0.24031500 -4.40575300 -9.69548700
C 0.79054800 -2.07837800 -9.66266900
H 5.49575900 -4.77727000 -9.87274700
C 3.57261900 2.26896700 11.05581700
H 5.00963600 2.21419200 9.45005300
H 1.68239200 -0.50113500 9.23893900
C -0.44128900 -4.18148500 -10.88992100
H 0.28020600 -5.40152700 -9.26459100
H 1.27285700 -1.21890300 -9.20635100
H 4.07975800 3.05041600 11.61306600
C 2.38202000 1.72644500 11.53749600
H -0.93717500 -4.99515100 -11.41001900
C -0.47925100 -2.88968100 -11.41341500
C 1.78318300 2.22918800 12.78265100
C -1.20583900 -2.60785500 -12.66067700
H 2.32511800 3.03102900 13.28474900
H -1.69422100 -3.46009300 -13.13346000
C 0.09048800 2.33248500 14.47151200
C -2.02801100 -1.19000900 -14.40435800
C -1.09298000 3.24486500 14.14350700
C 1.07560400 3.06860600 15.39576800
H -0.30368700 1.46713500 15.01592000
C -3.34362600 -0.46436500 -14.11862700
H -1.39768300 -0.50699300 -14.98558900
C -2.29422900 -2.43819100 -15.26294400
C -2.20688400 3.23878300 14.99493600
C -1.03978700 4.18934800 13.11131000
H 1.95442200 2.45829600 15.62624300
H 0.56564600 3.29900400 16.33503200
H 1.40393700 4.02421900 14.97489000
C -4.17976000 -0.82830800 -13.05614700
C -3.79475700 0.49791400 -15.03312200
H -1.37651400 -3.00021900 -15.46315400
H -2.71359600 -2.11811400 -16.22057600
H -3.03172700 -3.10539900 -14.80538400
H -2.24183500 2.54286900 15.82995700
C -3.24896600 4.15035000 14.81925800
C -2.08013900 5.10546800 12.93757500
H -0.17776200 4.23253200 12.45057100
H -3.86438500 -1.59019200 -12.34760600
C -5.43679100 -0.23550700 -12.91058600
C -5.05007000 1.09037700 -14.88897000
H -3.17530900 0.75947800 -15.88816800
H -4.09448300 4.14185100 15.50082700
C -3.18868300 5.08724800 13.78601100
H -2.01223600 5.85387900 12.15310100
H -6.08599300 -0.53915900 -12.09398500
C -5.87471000 0.72626200 -13.82263400
H -5.38992100 1.81986500 -15.61825800
H -3.98844900 5.81044900 13.65780200
H -6.85834800 1.17373800 -13.71626100
C 1.03894200 -2.65887500 12.78265100
C 1.97474700 -1.24460800 14.47151200
C 0.30413500 -2.92611300 11.53749600
H 1.46238900 -3.52912600 13.28474900
C 3.35662600 -0.67588400 14.14350700
C 2.11968800 -2.46580300 15.39576800
H 1.42242000 -0.47056700 15.01592000
C 0.17867400 -4.22846200 11.05581700
C 3.90831100 0.29182600 14.99493600
C 4.14797500 -1.19419200 13.11131000
H 1.15173500 -2.92172700 15.62624300
H 2.57419800 -2.13936600 16.33503200
H 2.78310800 -3.22795500 14.97489000
C -0.86415300 -2.08274900 9.73181300
H 0.60185900 -5.05838100 11.61306600
C -0.48710400 -4.44173600 9.85124100
H 3.32310700 0.67005200 15.82995700
C 5.21879100 0.73851200 14.81925800
C 5.46153400 -0.75128100 12.93757500
H 3.75436100 -1.96231900 12.45057100
C -1.01893700 -3.35418900 9.14735100
H -1.27519200 -1.20642700 9.23893900
H -0.58727100 -5.44556900 9.45005300
H 5.63419000 1.47500100 15.50082700
C 6.00002800 0.21785700 13.78601100
H 6.07572500 -1.18429200 12.15310100
C -1.69026200 -3.55533300 7.82530900
H 7.02622100 0.54887300 13.65780200
C -2.97803200 -4.13480700 7.77280400
C -0.99346900 -3.23593300 6.63779000
C -3.72803900 -4.42889400 8.95647700
C -3.57536600 -4.43776000 6.48925100
C -1.58811100 -3.54328300 5.35216100
C 0.31205600 -2.64789000 6.65295100
C -4.98028100 -4.97991800 8.89281400
H -3.29137700 -4.20238400 9.92304000
C -2.85989200 -4.16389500 5.29937600
C -4.89407500 -4.99713300 6.47548600
C -0.83688700 -3.23217900 4.17316100
H 0.78805900 -2.45139600 7.60774000
C 0.97624800 -2.34308400 5.49513900
H -5.53114300 -5.19488200 9.80394900
C -5.57455600 -5.26369900 7.63374400
C -3.41430400 -4.60167200 3.98208300
H -5.36836800 -5.20092700 5.52229200
C 0.39340500 -2.63350500 4.23262800
H -1.25044100 -3.47243900 3.20118900
H 1.95811400 -1.88208200 5.54065900
H -6.57394100 -5.68597800 7.59387900
C -3.54709000 -5.96318400 3.67783600
C -3.78898700 -3.68478700 2.98055000
H 0.90864000 -2.38255700 3.31049400
H -3.27172600 -6.71192100 4.41435600
C -4.01315800 -6.35219500 2.42369900
N -4.24064300 -4.05232400 1.77863300
H -3.71123400 -2.61476300 3.14260800
H -4.10674700 -7.40270600 2.16513900
C -4.34077500 -5.36527900 1.49419100
Zn -4.72213100 -2.72632400 -0.00294600
C -4.77902100 -5.70998700 0.13242500
O -2.93174800 -2.64368800 -1.06058600
O -3.75296700 -1.25018700 1.09415500
N -5.63158200 -1.73430000 -1.78313100
N -5.06909200 -4.79840300 -0.71430400
N -6.71084400 -2.14433900 0.67770000
H -4.81434800 -6.77288300 -0.11097300
C -2.12986200 -1.76943200 -0.60986200
C -2.58843800 -0.99308700 0.66346400
C -6.89760800 -1.33259500 -1.55848700
C -5.05765300 -1.44964100 -2.95421500
C -5.45505600 -5.15967600 -2.09461600
C -7.44837600 -1.62194800 -0.22406600
C -7.22529200 -2.32530000 2.06714200
C -7.63338500 -0.64151500 -2.51977100
C -5.70655700 -0.73762300 -3.98144700
H -4.03582500 -1.79775800 -3.06864800
H -4.88154400 -4.46201300 -2.71600600
C -6.93887100 -4.88658200 -2.34175700
C -5.08670100 -6.58800600 -2.52983100
H -8.49025700 -1.35097500 -0.04111200
C -8.72119200 -2.58510400 2.17793700
C -6.72048600 -1.13355500 2.89957500
H -6.71093300 -3.22169800 2.42686800
H -8.65402800 -0.33505600 -2.31271200
C -7.02709100 -0.33677800 -3.73685400
C -5.02484300 -0.40055900 -5.26869100
C -7.35525900 -4.56210100 -3.64115100
C -7.90761300 -5.03683000 -1.34429200
H -5.68676000 -7.34689500 -2.01701100
H -4.02290200 -6.79721900 -2.36926200
H -5.29390700 -6.69284600 -3.59820100
C -9.67123100 -1.55491200 2.24715800
C -9.17487200 -3.91196700 2.21903200
H -5.64362200 -1.00081400 2.76640500
H -6.94324100 -1.30124700 3.95781400
H -7.20665800 -0.20285600 2.59066800
H -7.57346500 0.21755500 -4.49393400
C -3.92503300 0.49284000 -5.27319800
C -5.51981000 -0.93303700 -6.48428600
H -6.61509000 -4.45691400 -4.43199500
C -8.70832900 -4.39739000 -3.93566900
C -9.26341700 -4.85866700 -1.63451700
H -7.61264500 -5.29444100 -0.33171400
H -9.35548000 -0.51516700 2.24760100
C -11.03448800 -1.84564000 2.34027400
C -10.53493300 -4.20655700 2.31843600
H -8.45135800 -4.72474300 2.19094600
C -3.38004100 1.04833600 -4.07105000
C -3.33491000 0.89669000 -6.53358500
C -4.93475600 -0.51955300 -7.74219000
C -6.58575200 -1.89015900 -6.52329000
H -9.01763600 -4.16677900 -4.95160900
C -9.66847200 -4.54123400 -2.93050800
H -9.99984200 -4.97316600 -0.84466800
H -11.75505400 -1.03496700 2.39778100
C -11.47030200 -3.17080000 2.37484300
H -10.86419700 -5.24078800 2.36506600
H -3.82069800 0.78304100 -3.11765300
C -2.31040100 1.90380600 -4.08650400
C -2.23669900 1.81496300 -6.50530500
C -3.86443200 0.40036100 -7.74454400
C -5.46710400 -1.06622100 -8.95415900
H -7.01942800 -2.23127700 -5.59038600
C -7.06051400 -2.39047200 -7.70693200
H -10.72269700 -4.41687000 -3.15929600
H -12.52951100 -3.39517900 2.45742500
H -1.90201700 2.26902600 -3.14979200
C -1.73244200 2.29142500 -5.32516700
H -1.80028800 2.14074000 -7.44374300
C -3.32849300 0.91376300 -9.04511900
H -5.03918500 -0.75238800 -9.90032100
C -6.49695300 -1.96864000 -8.94145500
H -7.86944700 -3.11486800 -7.70739800
H -0.88693800 2.97326000 -5.33518900
C -3.93565200 1.99475700 -9.69548700
C -2.19520200 0.35455400 -9.66266900
H -6.88511600 -2.37083200 -9.87274700
C -3.40062800 2.47291000 -10.88992100
H -4.81796300 2.45809800 -9.26459100
H -1.69203000 -0.49287500 -9.20635100
H -3.85734000 3.30919200 -11.41001900
C -2.26291100 1.85988400 -11.41341500
C -1.65555000 2.34821400 -12.66067700
H -2.14941800 3.19728500 -13.13346000
C -0.01657200 2.35131400 -14.40435800
C 1.26966100 3.12784800 -14.11862700
H 0.25977200 1.46392500 -14.98558900
C -0.96442000 3.20595600 -15.26294400
C 1.37254400 4.03393300 -13.05614700
C 2.32858500 3.03739900 -15.03312200
H -1.91000900 2.69220500 -15.46315400
H -0.47754300 3.40910000 -16.22057600
H -1.17349100 4.17825200 -14.80538400
H 0.55504600 4.14175200 -12.34760600
C 2.51444000 4.82615200 -12.91058600
C 3.46932900 3.82830100 -14.88897000
H 2.24538200 2.37016000 -15.88816800
H 2.57607100 5.54020400 -12.09398500
C 3.56631600 4.72451700 -13.82263400
H 4.27100900 3.75787600 -15.61825800
H 4.44566100 5.35263400 -13.71626100
